# Supplementary material for: Efficacy of Novel Quaternary Ammonium and Phosphonium Salts Differing in Cation Type and Alkyl Chain Length against Antibiotic-Resistant Staphylococcus aureus
Source: Int J Mol Sci. 2023 Dec 29;25(1):504. doi: 10.3390/ijms25010504 (PMC10778626; doi:10.3390/ijms25010504)
Supplement: Supplementary file 1 [file ijms-25-00504-s001.zip]

Archive with 1 entries (1 files):
- ijms-2752554-supplementary.pdf
